# Supplementary material for: SNOMED CT Concept Hierarchies for Computable Clinical Phenotypes From Electronic Health Record Data: Comparison of Intensional Versus Extensional Value Sets
Source: JMIR Med Inform. 2019 Jan 16;7(1):e11487. doi: 10.2196/11487 (PMC6351992; doi:10.2196/11487)
Supplement: Multimedia Appendix 1 [file medinform_v7i1e11487_app1.xlsx]

## Sheet: ValueSetsList
MIPS eCQM ID	MIPS eCQM Name	VSAC ID	VSAC Name	Epic EHR Value Set (from VSAC Download)
CMS165v6	Controlling High Blood Pressure	2.16.840.1.113883.3.526.3.1002	Chronic Kidney Disease , Stage 5	EDG SNO VSAC CKD-5 AND ESRD-EXTENSIONAL
		2.16.840.1.113883.3.526.3.353	End Stage Renal Disease
		2.16.840.1.113883.3.464.1003.104.12.1011	Essential Hypertension	EDG SNO VSAC ESSENTIAL HYPERTENSION-EXTENSIONAL
		2.16.840.1.113883.3.464.1003.109.12.1012	Kidney Transplant	EDG SNO VSAC KIDNEY TRANSPLANT-EXTENSIONAL
		2.16.840.1.113883.3.526.3.378	Pregnancy	EDG SNO VSAC PREGNANCY-EXTENSIONAL
CMS159v6	Depression Remission at Twelve Months	2.16.840.1.113883.3.67.1.101.1.128	Bipolar Disorder	EDG SNO VSAC BIPOLAR DISORDER-EXTENSIONAL
		2.16.840.1.113883.3.67.1.101.1.254	Dysthymia
		2.16.840.113883.3.67.1.101.3.2444	Major Depression Including Remission	EDG SNO VSAC MAJOR DEPRESSION AND DYSTHYMIA-EXTENSIONAL
		2.16.840.1.113883.3.67.1.101.1.246	Personality Disorders	EDG SNO VSAC PERSONALITY DISORDER-EXTENSIONAL
CMS122v6	Diabetes: HemoglobinA1c (HbA1c) Poor Control (>9%)	2.16.840.1.113883.3.464.1003.103.12.1001	Diabetes	EDG SNO VSAC DIABETES MELLITUS-EXTENSIONAL
CMS129v7	Prostate Cancer: Avoidance of Overuse of Bone Scan for Staging Low Risk Prostate Cancer Patients	2.16.840.1.113883.3.526.3.319	Prostate Cancer	EDG SNO VSAC PROSTATE CANCER-EXTENSIONAL
		2.16.840.1.113883.3.526.3.451	Pain Related To Prostate Cancer	EDG SNO VSAC PAIN RELATED TO PROSTATE CANCER-EXTENSIONAL

## Sheet: CKD-5 and ESRD
Code (SCT ID)	Description	Return to ValueSetsList
433146000	Chronic kidney disease stage 5 (disorder)
236434000	End stage renal failure untreated by renal replacement therapy (disorder)
236435004	End stage renal failure on dialysis (disorder)
236436003	End stage renal failure with renal transplant (disorder)
46177005	End stage renal disease (disorder)

## Sheet: Essential Hypertension
Code (SCT ID)	Description	Return to ValueSetsList
10725009	Benign hypertension (disorder)
1201005	Benign essential hypertension (disorder)
276789009	Labile hypertension (disorder)
371125006	Labile essential hypertension (disorder)
429457004	Systolic essential hypertension (disorder)
46481004	Low-renin essential hypertension (disorder)
48146000	Diastolic hypertension (disorder)
56218007	Systolic hypertension (disorder)
59621000	Essential hypertension (disorder)
59720008	Sustained diastolic hypertension (disorder)
65518004	Labile diastolic hypertension (disorder)
78975002	Malignant essential hypertension (disorder)

## Sheet: Kidney Transplant
Code (SCT ID)	Description	Return to ValueSetsList
175899003	Autotransplantation of kidney (procedure)
175901007	Live donor renal transplant (procedure)
175902000	Cadaveric renal transplant (procedure)
236138007	Xenograft renal transplant (procedure)
313030004	Donor renal transplantation (procedure)
52213001	Renal homotransplantation excluding donor and recipient nephrectomy (procedure)
70536003	Transplant of kidney (procedure)
88930008	Total nephrectomy in recipient (procedure)

## Sheet: Pregnancy
Code (SCT ID)	Description	Return to ValueSetsList
102872000	Pregnancy on oral contraceptive (finding)
102873005	Pregnancy on intrauterine device (finding)
102875003	Surrogate pregnancy (finding)
14418008	Precocious pregnancy (finding)
169560008	Pregnant - urine test confirms (finding)
169561007	Pregnant - blood test confirms (finding)
169562000	Pregnant - vaginal examination confirms (finding)
169563005	Pregnant - on history (finding)
169564004	Pregnant - on abdominal palpation (finding)
169565003	Pregnant - planned (finding)
169566002	Pregnant - unplanned - wanted (finding)
169567006	Pregnant -unplanned-not wanted (finding)
169568001	Unplanned pregnancy unknown if child is wanted (finding)
199715003	Grand multiparity with antenatal problem (finding)
237233002	Concealed pregnancy (finding)
237238006	Pregnancy with uncertain dates (finding)
237239003	Low risk pregnancy (finding)
237240001	Teenage pregnancy (finding)
237241002	Viable pregnancy (finding)
237242009	Non-viable pregnancy (finding)
237244005	Single pregnancy (finding)
248985009	Presentation of pregnancy (finding)
281307002	Uncertain viability of pregnancy (finding)
314204000	Early stage of pregnancy (finding)
41587001	Third trimester pregnancy (finding)
45307008	Extrachorial pregnancy (finding)
47200007	High risk pregnancy (finding)
57630001	First trimester pregnancy (finding)
58532003	Unwanted pregnancy (finding)
59466002	Second trimester pregnancy (finding)
65727000	Intrauterine pregnancy (finding)
72892002	Normal pregnancy (finding)
77386006	Patient currently pregnant (finding)
83074005	Unplanned pregnancy (finding)
9279009	Extra-amniotic pregnancy (finding)

## Sheet: Bipolar Disorder
Code (SCT ID)	Description	Return to ValueSetsList
10875004	Severe mixed bipolar I disorder with psychotic features, mood-incongruent (disorder)
10981006	Severe mixed bipolar I disorder with psychotic features (disorder)
111485001	Mixed bipolar I disorder in full remission (disorder)
1196001	Chronic bipolar II disorder, most recent episode major depressive (disorder)
12969000	Severe bipolar II disorder, most recent episode major depressive, in full remission (disorder)
13313007	Mild bipolar disorder (disorder)
13581000	Severe bipolar I disorder, single manic episode with psychotic features, mood-congruent (disorder)
13746004	Bipolar disorder (disorder)
14495005	Severe bipolar I disorder, single manic episode without psychotic features (disorder)
1499003	Bipolar I disorder, single manic episode with postpartum onset (disorder)
162004	Severe manic bipolar I disorder without psychotic features (disorder)
16295005	Bipolar II disorder, most recent episode major depressive (disorder)
16506000	Mixed bipolar I disorder (disorder)
17782008	Bipolar I disorder, most recent episode manic with catatonic features (disorder)
191618007	Bipolar affective disorder, current episode manic (disorder)
191620005	Bipolar affective disorder, currently manic, mild (disorder)
191621009	Bipolar affective disorder, currently manic, moderate (disorder)
191623007	Bipolar affective disorder, currently manic, severe, with psychosis (disorder)
191625000	Bipolar affective disorder, currently manic, in full remission (disorder)
191627008	Bipolar affective disorder, current episode depression (disorder)
191629006	Bipolar affective disorder, currently depressed, mild (disorder)
191630001	Bipolar affective disorder, currently depressed, moderate (disorder)
191632009	Bipolar affective disorder, currently depressed, severe, with psychosis (disorder)
191634005	Bipolar affective disorder, currently depressed, in full remission (disorder)
191636007	Mixed bipolar affective disorder (disorder)
191638008	Mixed bipolar affective disorder, mild (disorder)
191639000	Mixed bipolar affective disorder, moderate (disorder)
191641004	Mixed bipolar affective disorder, severe, with psychosis (disorder)
191643001	Mixed bipolar affective disorder, in full remission (disorder)
192362008	Bipolar affective disorder, current episode mixed (disorder)
19300006	Severe bipolar II disorder, most recent episode major depressive with psychotic features, mood-congruent (disorder)
20960007	Severe bipolar II disorder, most recent episode major depressive with psychotic features, mood-incongruent (disorder)
21900002	Bipolar I disorder, most recent episode depressed with catatonic features (disorder)
22121000	Depressed bipolar I disorder in full remission (disorder)
22407005	Bipolar II disorder, most recent episode major depressive with catatonic features (disorder)
26203008	Severe depressed bipolar I disorder with psychotic features, mood-incongruent (disorder)
26530004	Severe bipolar disorder with psychotic features, mood-incongruent (disorder)
28663008	Severe manic bipolar I disorder with psychotic features (disorder)
28884001	Moderate bipolar I disorder, single manic episode (disorder)
29929003	Bipolar I disorder, most recent episode depressed with atypical features (disorder)
30520009	Severe bipolar II disorder, most recent episode major depressive with psychotic features (disorder)
30687003	Bipolar II disorder, most recent episode major depressive with postpartum onset (disorder)
30935000	Manic bipolar I disorder in full remission (disorder)
31446002	Bipolar I disorder, most recent episode hypomanic (disorder)
33380008	Severe manic bipolar I disorder with psychotic features, mood-incongruent (disorder)
34315001	Bipolar II disorder, most recent episode major depressive with melancholic features (disorder)
3530005	Bipolar I disorder, single manic episode, in full remission (disorder)
35481005	Mixed bipolar I disorder in remission (disorder)
35722002	Severe bipolar II disorder, most recent episode major depressive, in remission (disorder)
35846004	Moderate bipolar II disorder, most recent episode major depressive (disorder)
36583000	Mixed bipolar I disorder in partial remission (disorder)
371596008	Bipolar I disorder (disorder)
371599001	Severe bipolar I disorder (disorder)
371600003	Severe bipolar disorder (disorder)
371604007	Severe bipolar II disorder (disorder)
40926005	Moderate mixed bipolar I disorder (disorder)
41552001	Mild bipolar I disorder, single manic episode (disorder)
41832009	Severe bipolar I disorder, single manic episode with psychotic features (disorder)
41836007	Bipolar disorder in full remission (disorder)
43568002	Bipolar II disorder, most recent episode major depressive with atypical features (disorder)
43769008	Mild mixed bipolar I disorder (disorder)
4441000	Severe bipolar disorder with psychotic features (disorder)
45479006	Manic bipolar I disorder in remission (disorder)
46229002	Severe mixed bipolar I disorder without psychotic features (disorder)
48937005	Bipolar II disorder, most recent episode hypomanic (disorder)
49468007	Depressed bipolar I disorder (disorder)
49512000	Depressed bipolar I disorder in partial remission (disorder)
51637008	Chronic bipolar I disorder, most recent episode depressed (disorder)
53049002	Severe bipolar disorder without psychotic features (disorder)
53607008	Depressed bipolar I disorder in remission (disorder)
54761006	Severe depressed bipolar I disorder with psychotic features, mood-congruent (disorder)
55516002	Bipolar I disorder, most recent episode manic with postpartum onset (disorder)
5703000	Bipolar disorder in partial remission (disorder)
59617007	Severe depressed bipolar I disorder with psychotic features (disorder)
61403008	Severe depressed bipolar I disorder without psychotic features (disorder)
63249007	Manic bipolar I disorder in partial remission (disorder)
64731001	Severe mixed bipolar I disorder with psychotic features, mood-congruent (disorder)
65042007	Bipolar I disorder, most recent episode mixed with postpartum onset (disorder)
66631006	Moderate depressed bipolar I disorder (disorder)
67002003	Severe bipolar II disorder, most recent episode major depressive, in partial remission (disorder)
68569003	Manic bipolar I disorder (disorder)
70546001	Severe bipolar disorder with psychotic features, mood-congruent (disorder)
71294008	Mild bipolar II disorder, most recent episode major depressive (disorder)
71984005	Mild manic bipolar I disorder (disorder)
73471000	Bipolar I disorder, most recent episode mixed with catatonic features (disorder)
74686005	Mild depressed bipolar I disorder (disorder)
75360000	Bipolar I disorder, single manic episode, in remission (disorder)
75752004	Bipolar I disorder, most recent episode depressed with melancholic features (disorder)
78269000	Bipolar I disorder, single manic episode, in partial remission (disorder)
78640000	Severe manic bipolar I disorder with psychotic features, mood-congruent (disorder)
79584002	Moderate bipolar disorder (disorder)
81319007	Severe bipolar II disorder, most recent episode major depressive without psychotic features (disorder)
82998009	Moderate manic bipolar I disorder (disorder)
83225003	Bipolar II disorder (disorder)
85248005	Bipolar disorder in remission (disorder)
86058007	Severe bipolar I disorder, single manic episode with psychotic features, mood-incongruent (disorder)
87203005	Bipolar I disorder, most recent episode depressed with postpartum onset (disorder)
87950005	Bipolar I disorder, single manic episode with catatonic features (disorder)
9340000	Bipolar I disorder, single manic episode (disorder)

## Sheet: Major Depression and Dysthymia
Code (SCT ID)	Description	Return to ValueSetsList
19694002	Late onset dysthymia (disorder)
2506003	Early onset dysthymia (disorder)
3109008	Secondary dysthymia early onset (disorder)
36170009	Secondary dysthymia late onset (disorder)
38451003	Primary dysthymia early onset (disorder)
67711008	Primary dysthymia late onset (disorder)
78667006	Dysthymia (disorder)
83176005	Primary dysthymia (disorder)
85080004	Secondary dysthymia (disorder)
14183003	Chronic major depressive disorder, single episode (disorder)
15193003	Severe recurrent major depression with psychotic features, mood-incongruent (disorder)
15639000	Moderate major depression, single episode (disorder)
18818009	Moderate recurrent major depression (disorder)
191601008	Single major depressive episode, mild (disorder)
191602001	Single major depressive episode, moderate (disorder)
191604000	Single major depressive episode, severe, with psychosis (disorder)
191606003	Single major depressive episode, in full remission (disorder)
191610000	Recurrent major depressive episodes, mild (disorder)
191611001	Recurrent major depressive episodes, moderate (disorder)
191613003	Recurrent major depressive episodes, severe, with psychosis (disorder)
191615005	Recurrent major depressive episodes, in full remission (disorder)
19527009	Single episode of major depression in full remission (disorder)
20250007	Severe major depression, single episode, with psychotic features, mood-incongruent (disorder)
231499006	Endogenous depression first episode (disorder)
251000119105	Severe major depression, single episode (disorder)
25922000	Major depressive disorder, single episode with postpartum onset (disorder)
2618002	Chronic recurrent major depressive disorder (disorder)
268620009	Single major depressive episode (disorder)
268621008	Recurrent major depressive episodes (disorder)
274948002	Endogenous depression - recurrent (disorder)
281000119103	Severe recurrent major depression (disorder)
28475009	Severe recurrent major depression with psychotic features (disorder)
300706003	Endogenous depression (disorder)
30605009	Major depression in partial remission (disorder)
319768000	Recurrent major depressive disorder with melancholic features (disorder)
320751009	Major depression, melancholic type (disorder)
321717001	Involutional depression (disorder)
33078009	Severe recurrent major depression with psychotic features, mood-congruent (disorder)
33135002	Recurrent major depression in partial remission (disorder)
33736005	Severe major depression with psychotic features, mood-congruent (disorder)
36474008	Severe recurrent major depression without psychotic features (disorder)
36923009	Major depression, single episode (disorder)
370143000	Major depressive disorder (disorder)
38694004	Recurrent major depressive disorder with atypical features (disorder)
39809009	Recurrent major depressive disorder with catatonic features (disorder)
40379007	Mild recurrent major depression (disorder)
42810003	Major depression in remission (disorder)
42925002	Major depressive disorder, single episode with atypical features (disorder)
430852001	Severe major depression, single episode, with psychotic features (disorder)
450714000	Severe major depression (disorder)
46244001	Recurrent major depression in full remission (disorder)
60099002	Severe major depression with psychotic features, mood-incongruent (disorder)
63412003	Major depression in full remission (disorder)
63778009	Major depressive disorder, single episode with melancholic features (disorder)
66344007	Recurrent major depression (disorder)
68019004	Recurrent major depression in remission (disorder)
69392006	Major depressive disorder, single episode with catatonic features (disorder)
70747007	Major depression single episode, in partial remission (disorder)
71336009	Recurrent major depressive disorder with postpartum onset (disorder)
719592004	Moderately severe major depression (disorder)
720451004	Minimal recurrent major depression (disorder)
720452006	Moderately severe recurrent major depression (disorder)
720453001	Moderately severe major depression single episode (disorder)
720454007	Minimal major depression single episode (disorder)
720455008	Minimal major depression (disorder)
73867007	Severe major depression with psychotic features (disorder)
75084000	Severe major depression without psychotic features (disorder)
76441001	Severe major depression, single episode, without psychotic features (disorder)
77911002	Severe major depression, single episode, with psychotic features, mood-congruent (disorder)
79298009	Mild major depression, single episode (disorder)
832007	Moderate major depression (disorder)
87512008	Mild major depression (disorder)

## Sheet: Personality Disorder
Code (SCT ID)	Description	Return to ValueSetsList
13601005	Paranoid personality disorder (disorder)
1376001	Obsessive compulsive personality disorder (disorder)
16805009	Cluster A personality disorder (disorder)
191753006	Hypomanic personality disorder (disorder)
191765005	Emotionally unstable personality disorder (disorder)
191766006	Psychoinfantile personality (disorder)
191772006	Eccentric personality disorder (disorder)
191773001	Immature personality disorder (disorder)
191774007	Masochistic personality disorder (disorder)
20010003	Borderline personality disorder (disorder)
231525006	Manipulative personality disorder (disorder)
231527003	Explosive personality disorder (disorder)
26665006	Antisocial personality disorder (disorder)
268633003	Introverted personality disorder (disorder)
268634009	Psychoneurotic personality disorder (disorder)
31027006	Schizotypal personality disorder (disorder)
33449004	Personality disorder (disorder)
37746008	Avoidant personality disorder (disorder)
4306003	Cluster B personality disorder (disorder)
442245003	Chronic hypomanic personality disorder (disorder)
44966003	Passive aggressive personality disorder (disorder)
52954000	Schizoid personality disorder (disorder)
55341008	Histrionic personality disorder (disorder)
80711002	Narcissistic personality disorder (disorder)
83890006	Cluster C personality disorder (disorder)
84466009	Dependent personality disorder (disorder)

## Sheet: Diabetes
Code (SCT ID)	Description	Return to ValueSetsList
105401000119101	Diabetes mellitus due to pancreatic injury (disorder)
106281000119103	Pre-existing diabetes mellitus in mother complicating childbirth (disorder)
10754881000119104	Diabetes mellitus in mother complicating childbirth (disorder)
111552007	Diabetes mellitus without complication (disorder)
127012008	Lipoatrophic diabetes (disorder)
1481000119100	Diabetes mellitus type 2 without retinopathy (disorder)
190330002	Type 1 diabetes mellitus with hyperosmolar coma (disorder)
190331003	Type 2 diabetes mellitus with hyperosmolar coma (disorder)
190368000	Type I diabetes mellitus with ulcer (disorder)
190369008	Type I diabetes mellitus with gangrene (disorder)
190372001	Type I diabetes mellitus maturity onset (disorder)
190389009	Type II diabetes mellitus with ulcer (disorder)
190390000	Type II diabetes mellitus with gangrene (disorder)
190406000	Malnutrition-related diabetes mellitus with ketoacidosis (disorder)
190407009	Malnutrition-related diabetes mellitus with renal complications (disorder)
190410002	Malnutrition-related diabetes mellitus with peripheral circulatory complications (disorder)
190411003	Malnutrition-related diabetes mellitus with multiple complications (disorder)
190412005	Malnutrition-related diabetes mellitus without complications (disorder)
199223000	Diabetes mellitus during pregnancy, childbirth and the puerperium (disorder)
199225007	Diabetes mellitus during pregnancy - baby delivered (disorder)
199226008	Diabetes mellitus in the puerperium - baby delivered during current episode of care (disorder)
199227004	Diabetes mellitus during pregnancy - baby not yet delivered (disorder)
199228009	Diabetes mellitus in the puerperium - baby delivered during previous episode of care (disorder)
199229001	Pre-existing type 1 diabetes mellitus (disorder)
199230006	Pre-existing type 2 diabetes mellitus (disorder)
199231005	Pre-existing malnutrition-related diabetes mellitus (disorder)
23045005	Insulin dependent diabetes mellitus type IA (disorder)
237599002	Insulin treated type 2 diabetes mellitus (disorder)
237600004	Malnutrition-related diabetes mellitus - fibrocalculous (disorder)
237604008	Maturity onset diabetes of the young, type 2 (disorder)
237613005	Hyperproinsulinemia (disorder)
237618001	Insulin-dependent diabetes mellitus secretory diarrhea syndrome (disorder)
237619009	Diabetes-deafness syndrome maternally transmitted (disorder)
237627000	Pregnancy and type 2 diabetes mellitus (disorder)
2751001	Fibrocalculous pancreatic diabetes (disorder)
28032008	Insulin dependent diabetes mellitus type IB (disorder)
31321000119102	Diabetes mellitus type 1 without retinopathy (disorder)
313435000	Type I diabetes mellitus without complication (disorder)
313436004	Type II diabetes mellitus without complication (disorder)
314771006	Type I diabetes mellitus with hypoglycemic coma (disorder)
314772004	Type II diabetes mellitus with hypoglycemic coma (disorder)
314893005	Type I diabetes mellitus with arthropathy (disorder)
314894004	Type I diabetes mellitus with neuropathic arthropathy (disorder)
314902007	Type II diabetes mellitus with peripheral angiopathy (disorder)
314903002	Type II diabetes mellitus with arthropathy (disorder)
314904008	Type II diabetes mellitus with neuropathic arthropathy (disorder)
33559001	Pineal hyperplasia AND diabetes mellitus syndrome (disorder)
359642000	Diabetes mellitus type 2 in nonobese (disorder)
426705001	Diabetes mellitus associated with cystic fibrosis (disorder)
426875007	Latent autoimmune diabetes mellitus in adult (disorder)
427089005	Diabetes mellitus due to cystic fibrosis (disorder)
42954008	Diabetes mellitus associated with receptor abnormality (disorder)
44054006	Diabetes mellitus type 2 (disorder)
445260006	Posttransplant diabetes mellitus (disorder)
446641003	Renal cysts and diabetes syndrome (disorder)
46635009	Diabetes mellitus type 1 (disorder)
4783006	Maternal diabetes mellitus with hypoglycemia affecting fetus OR newborn (disorder)
51002006	Diabetes mellitus associated with pancreatic disease (disorder)
57886004	Protein-deficient diabetes mellitus (disorder)
59079001	Diabetes mellitus associated with hormonal etiology (disorder)
5969009	Diabetes mellitus associated with genetic syndrome (disorder)
609561005	Maturity-onset diabetes of the young (disorder)
609562003	Maturity onset diabetes of the young, type 1 (disorder)
609563008	Pre-existing diabetes mellitus in pregnancy (disorder)
609564002	Pre-existing type 1 diabetes mellitus in pregnancy (disorder)
609566000	Pregnancy and type 1 diabetes mellitus (disorder)
609567009	Pre-existing type 2 diabetes mellitus in pregnancy (disorder)
609568004	Diabetes mellitus due to genetic defect in beta cell function (disorder)
609569007	Diabetes mellitus due to genetic defect in insulin action (disorder)
609570008	Maturity-onset diabetes of the young, type 3 (disorder)
609571007	Maturity-onset diabetes of the young, type 4 (disorder)
609572000	Maturity-onset diabetes of the young, type 5 (disorder)
609573005	Maturity-onset diabetes of the young, type 6 (disorder)
609574004	Maturity-onset diabetes of the young, type 7 (disorder)
609575003	Maturity-onset diabetes of the young, type 8 (disorder)
609576002	Maturity-onset diabetes of the young, type 9 (disorder)
609577006	Maturity-onset diabetes of the young, type 10 (disorder)
609578001	Maturity-onset diabetes of the young, type 11 (disorder)
70694009	Diabetes mellitus AND insipidus with optic atrophy AND deafness (disorder)
709147009	Gingivitis co-occurrent with diabetes mellitus (disorder)
716362006	Gingival disease co-occurrent with diabetes mellitus (disorder)
71791000119104	Peripheral neuropathy co-occurrent and due to type 1 diabetes mellitus (disorder)
719216001	Hypoglycemic coma co-occurrent and due to diabetes mellitus type II (disorder)
75524006	Malnutrition related diabetes mellitus (disorder)
75682002	Diabetes mellitus caused by insulin receptor antibodies (disorder)
76751001	Diabetes mellitus in mother complicating pregnancy, childbirth AND/OR puerperium (disorder)
81531005	Diabetes mellitus type 2 in obese (disorder)
91352004	Diabetes mellitus due to structurally abnormal insulin (disorder)
9859006	Type 2 diabetes mellitus with acanthosis nigricans (disorder)

## Sheet: Prostate Cancer
Code (SCT ID)	Description	Return to ValueSetsList
254900004	Carcinoma of prostate (disorder)
278060005	Endometrioid carcinoma of prostate (disorder)
314969001	Local recurrence of malignant tumor of prostate (disorder)
369485004	Malignant tumor involving prostate by direct extension from bladder (disorder)
369486003	Malignant tumor involving prostate by separate metastasis from bladder (disorder)
396198006	Small cell carcinoma of prostate (disorder)
399068003	Malignant tumor of prostate (disorder)
399490008	Adenocarcinoma of prostate (disorder)
399590005	Squamous cell carcinoma of prostate (disorder)
427492003	Hormone refractory prostate cancer (disorder)
93974005	Primary malignant neoplasm of prostate (disorder)
94503003	Secondary malignant neoplasm of prostate (disorder)

[truncated: 1 more sheets: Pain Related Prostate CA]
