# Supplementary material for: SNOMED CT Concept Hierarchies for Computable Clinical Phenotypes From Electronic Health Record Data: Comparison of Intensional Versus Extensional Value Sets
Source: JMIR Med Inform. 2019 Jan 16;7(1):e11487. doi: 10.2196/11487 (PMC6351992; doi:10.2196/11487)
Supplement: Multimedia Appendix 2 [file medinform_v7i1e11487_app2.xlsx]

## Sheet: TOC
MIPS eCQM ID	MIPS eCQM Name	VSAC ID	Value Set Name	Intensional Value Set Definitions	Intensional Value Set Contents
CMS165v6	Controlling High Blood Pressure	2.16.840.1.113883.3.526.3.1002	Chronic Kidney Disease , Stage 5	CKD-5 and ESRD	CKD-5 and ESRD
		2.16.840.1.113883.3.526.3.353	End Stage Renal Disease
		2.16.840.1.113883.3.464.1003.104.12.1011	Essential Hypertension	Hypertension	Hypertension
		2.16.840.1.113883.3.464.1003.109.12.1012	Kidney Transplant	Kidney Transplant	Kidney Transplant
		2.16.840.1.113883.3.526.3.378	Pregnancy	Pregnancy - Narrow	Pregnancy - Narrow
				Pregnancy - Broad	Pregnancy - Broad
CMS159v6	Depression Remission at Twelve Months	2.16.840.1.113883.3.67.1.101.1.128	Bipolar Disorder	Bipolar Disorder	Bipolar Disorder
		2.16.840.113883.3.67.1.101.3.2444	Major Depression Including Remission	Depression and Dysthymia	Depression and Dysthmia
		2.16.840.1.113883.3.67.1.101.1.254	Dysthymia
		2.16.840.1.113883.3.67.1.101.1.246	Personality Disorder	Personality Disorder	Personality Disorder
CMS122v6	Diabetes: HemoglobinA1c (HbA1c) Poor Control (>9%)	2.16.840.1.113883.3.464.1003.103.12.1001	Diabetes	Diabetes	Diabetes
CMS129v7	Prostate Cancer: Avoidance of Overuse of Bone Scan for Staging Low Risk Prostate Cancer Patients	2.16.840.1.113883.3.526.3.319	Prostate Cancer	Prostate Cancer	Prostate Cancer
		2.16.840.1.113883.3.526.3.451	Pain Related To Prostate Cancer	Pain Related To Prostate Cancer	Pain Related To Prostate Cancer

## Sheet: CKD Stage 5-Hierarchial
Row ID	Concept Hierarchy (including descendants)	SNOMED ID	Return to TOC
1	Chronic kidney disease stage 5 (disorder)	433146000
2	Chronic kidney disease stage 5 due to type 2 diabetes mellitus (disorder)	711000119100
3	End-stage renal disease (disorder)	46177005
Logic	1 OR 2 OR 3

## Sheet: CKD Stage 5-Flat
Row ID	Concept	SNOMED ID	Return to TOC
1	Anemia co-occurrent and due to end stage renal disease (disorder)	707324008
2	Benign hypertensive heart disease and chronic renal disease stage 5 (disorder)	120261000119101
3	Chronic kidney disease stage 5 (disorder)	433146000
4	Chronic kidney disease stage 5 due to benign hypertension (disorder)	285011000119108
5	Chronic kidney disease stage 5 due to hypertension (disorder)	129161000119100
6	Chronic kidney disease stage 5 due to type 1 diabetes mellitus (disorder)	90761000119106
7	Chronic kidney disease stage 5 due to type 2 diabetes mellitus (disorder)	711000119100
8	Chronic kidney disease stage 5 on dialysis (disorder)	714152005
9	Chronic kidney disease stage 5 with transplant (disorder)	714153000
10	End-stage renal disease (disorder)	46177005
11	End stage renal disease due to benign hypertension (disorder)	712487000
12	End stage renal disease due to hypertension (disorder)	111411000119103
13	End stage renal disease on dialysis due to type 1 diabetes mellitus (disorder)	90771000119100
14	End stage renal disease on dialysis due to type 2 diabetes mellitus (disorder)	90791000119104
15	End stage renal failure on dialysis (disorder)	236435004
16	End stage renal failure untreated by renal replacement therapy (disorder)	236434000
17	End stage renal failure with renal transplant (disorder)	236436003
18	Hypertension concurrent and due to end stage renal disease on dialysis (disorder)	704667004
19	Hypertension concurrent and due to end stage renal disease on dialysis due to type 1 diabetes mellitus (disorder)	128001000119105
20	Hypertension concurrent and due to end stage renal disease on dialysis due to type 2 diabetes mellitus (disorder)	127991000119101
21	Hypertension in chronic kidney disease stage 5 due to type 2 diabetes mellitus (disorder)	140101000119109
22	Hypertensive end stage renal disease (disorder)	434431000124103
23	Hypertensive heart AND chronic kidney disease stage 5 (disorder)	96711000119105
24	Hypertensive renal disease with end stage renal failure (disorder)	698810000
25	Malignant hypertensive chronic kidney disease stage 5 (disorder)	153851000119106
26	Malignant hypertensive end stage renal disease (disorder)	285841000119104
27	Malignant hypertensive end stage renal disease on dialysis (disorder)	286371000119107

## Sheet: HTN-Hierarchical
Row ID	Concept Hierarchy (including descendants)	SNOMED ID	Return to TOC
1	Hypertensive disorder, systemic arterial (disorder)	38341003
2	Complication of systemic hypertensive disorder (disorder)	449759005
3	History of hypertension (situation)	161501007
Logic	1 OR 2 OR 3

## Sheet: HTN-Flat
Row ID	Concept	SNOMED ID	Return to TOC
1	Arteriolar nephritis (disorder)	16147005
2	Autosomal dominant progressive nephropathy with hypertension (disorder)	703310005
3	Benign arteriolar nephrosclerosis (disorder)	62240004
4	Benign essential hypertension (disorder)	1201005
5	Benign essential hypertension complicating AND/OR reason for care during childbirth (disorder)	71874008
6	Benign essential hypertension complicating AND/OR reason for care during pregnancy (disorder)	23717007
7	Benign essential hypertension complicating AND/OR reason for care during puerperium (disorder)	35303009
8	Benign essential hypertension complicating pregnancy, childbirth and the puerperium (disorder)	198942000
9	Benign essential hypertension complicating pregnancy, childbirth and the puerperium - delivered (disorder)	198944004
10	Benign essential hypertension complicating pregnancy, childbirth and the puerperium - delivered with postnatal complication (disorder)	198945003
11	Benign essential hypertension complicating pregnancy, childbirth and the puerperium - not delivered (disorder)	198946002
12	Benign essential hypertension complicating pregnancy, childbirth and the puerperium with postnatal complication (disorder)	198947006
13	Benign essential hypertension in obstetric context (disorder)	63287004
14	Benign hypertension (disorder)	10725009
15	Benign hypertensive heart AND renal disease (disorder)	66052004
16	Benign hypertensive heart disease (disorder)	36221001
17	Benign hypertensive heart disease and chronic renal disease (disorder)	449631000124102
18	Benign hypertensive heart disease and chronic renal disease stage 1 (disorder)	285041000119107
19	Benign hypertensive heart disease and chronic renal disease stage 2 (disorder)	285061000119106
20	Benign hypertensive heart disease and chronic renal disease stage 3 (disorder)	285081000119102
21	Benign hypertensive heart disease and chronic renal disease stage 4 (disorder)	285101000119109
22	Benign hypertensive heart disease and chronic renal disease stage 5 (disorder)	120261000119101
23	Benign hypertensive heart disease with congestive cardiac failure (disorder)	194767001
24	Benign hypertensive heart disease without congestive heart failure (disorder)	77970009
25	Benign hypertensive renal disease (disorder)	193003
26	Benign hypertensive renal disease with renal failure (disorder)	698591006
27	Secondary benign hypertension (disorder)	194785008
28	Benign secondary renovascular hypertension (disorder)	73410007
29	Brachydactyly and arterial hypertension syndrome (disorder)	720568003
30	Cardiomegaly - hypertensive (disorder)	275516004
31	Cardiomyopathy due to hypertension (disorder)	108701000119102
32	Cardiovascular renal disease (disorder)	31881008
33	Chronic hypertension complicating AND/OR reason for care during childbirth (disorder)	8218002
34	Chronic hypertension complicating AND/OR reason for care during pregnancy (disorder)	37618003
35	Chronic hypertension complicating AND/OR reason for care during puerperium (disorder)	24042004
36	Chronic hypertension in obstetric context (disorder)	8762007
37	Chronic hypertensive uremia (disorder)	78544004
38	Chronic kidney disease due to benign hypertension (disorder)	284961000119106
39	Chronic kidney disease due to hypertension (disorder)	104931000119100
40	Chronic kidney disease stage 1 due to benign hypertension (disorder)	284971000119100
41	Chronic kidney disease stage 1 due to hypertension (disorder)	117681000119102
42	Chronic kidney disease stage 2 due to benign hypertension (disorder)	284981000119102
43	Chronic kidney disease stage 2 due to hypertension (disorder)	129181000119109
44	Chronic kidney disease stage 3 due to benign hypertension (disorder)	284991000119104
45	Chronic kidney disease stage 3 due to hypertension (disorder)	129171000119106
46	Chronic kidney disease stage 4 due to benign hypertension (disorder)	285001000119105
47	Chronic kidney disease stage 4 due to hypertension (disorder)	129151000119102
48	Chronic kidney disease stage 5 due to benign hypertension (disorder)	285011000119108
49	Chronic kidney disease stage 5 due to hypertension (disorder)	129161000119100
50	Diastolic hypertension (disorder)	48146000
51	Eclampsia added to pre-existing hypertension (disorder)	69909000
52	Eclampsia with pre-existing hypertension in childbirth (disorder)	1.07526e+16
53	End stage renal disease due to benign hypertension (disorder)	712487000
54	End stage renal disease due to hypertension (disorder)	111411000119103
55	End stage renal disease on dialysis due to hypertension (disorder)	153891000119101
56	Endocrine hypertension (disorder)	59997006
57	Essential hypertension (disorder)	59621000
58	Essential hypertension complicating AND/OR reason for care during childbirth (disorder)	18416000
59	Essential hypertension complicating AND/OR reason for care during pregnancy (disorder)	78808002
60	Essential hypertension complicating AND/OR reason for care during puerperium (disorder)	9901000
61	Essential hypertension in obstetric context (disorder)	72022006
62	Exertional hypertension (disorder)	429198000
63	Goldblatt hypertension (disorder)	123800009
64	History of hypertension (situation)	161501007
65	History of severe pre-eclampsia (situation)	161807003
66	Hemolysis-elevated liver enzymes-low platelet count syndrome (disorder)	95605009
67	High-renin essential hypertension (disorder)	19769006
68	History of gestational hypertension (situation)	709881001
69	History of hemolysis-elevated liver enzymes-low platelet count syndrome (situation)	726513006
70	History of pre-eclampsia (situation)	105651000119100
71	Hypertension associated with transplantation (disorder)	427889009
72	Hypertension complicating pregnancy, childbirth and the puerperium (disorder)	198941007
73	Hypertension complicating pregnancy, childbirth and the puerperium, antepartum (disorder)	541000119105
74	Hypertension concurrent and due to end stage renal disease on dialysis (disorder)	704667004
75	Hypertension concurrent and due to end stage renal disease on dialysis due to type 1 diabetes mellitus (disorder)	128001000119105
76	Hypertension concurrent and due to end stage renal disease on dialysis due to type 2 diabetes mellitus (disorder)	127991000119101
77	Hypertension in chronic kidney disease due to type 1 diabetes mellitus (disorder)	71701000119105
78	Hypertension in chronic kidney disease due to type 2 diabetes mellitus (disorder)	71421000119105
79	Hypertension in chronic kidney disease stage 2 due to type 2 diabetes mellitus (disorder)	140131000119102
80	Hypertension in chronic kidney disease stage 3 due to type 2 diabetes mellitus (disorder)	140121000119100
81	Hypertension in chronic kidney disease stage 4 due to type 2 diabetes mellitus (disorder)	140111000119107
82	Hypertension in chronic kidney disease stage 5 due to type 2 diabetes mellitus (disorder)	140101000119109
83	Hypertension in the obstetric context (disorder)	367390009
84	Hypertension in the puerperium with pulmonary edema (disorder)	698640000
85	Hypertension caused by oral contraceptive pill (disorder)	169465000
86	Hypertension caused by drug (disorder)	194791005
87	Hypertension secondary to endocrine disorder (disorder)	194788005
88	Hypertension secondary to kidney transplant (disorder)	428575007
89	Hypertension secondary to renal disease complicating AND/OR reason for care during childbirth (disorder)	26078007
90	Hypertension secondary to renal disease complicating AND/OR reason for care during pregnancy (disorder)	48552006
91	Hypertension secondary to renal disease complicating AND/OR reason for care during puerperium (disorder)	39727004
92	Hypertension secondary to renal disease in obstetric context (disorder)	111438007
93	Hypertension with albuminuria (disorder)	397748008
94	Hypertensive choroidopathy (disorder)	422001004
95	Complication of systemic hypertensive disorder (disorder)	449759005
96	Hypertensive crisis (disorder)	706882009
97	Hypertensive disorder, systemic arterial (disorder)	38341003
98	Hypertensive emergency (disorder)	132721000119104
99	Hypertensive encephalopathy (disorder)	50490005
100	Hypertensive end stage renal disease (disorder)	434431000124103
101	Hypertensive episode (disorder)	62275004
102	Hypertensive heart and chronic kidney disease (disorder)	8501000119104
103	Hypertensive heart AND chronic kidney disease on dialysis (disorder)	96701000119107
104	Hypertensive heart AND chronic kidney disease stage 1 (disorder)	96751000119106
105	Hypertensive heart AND chronic kidney disease stage 2 (disorder)	96741000119109
106	Hypertensive heart AND chronic kidney disease stage 3 (disorder)	96731000119100
107	Hypertensive heart AND chronic kidney disease stage 4 (disorder)	96721000119103
108	Hypertensive heart AND chronic kidney disease stage 5 (disorder)	96711000119105
109	Hypertensive heart AND chronic kidney disease with congestive heart failure (disorder)	15781000119107
110	Hypertensive heart AND renal disease (disorder)	86234004
111	Hypertensive heart AND renal disease complicating AND/OR reason for care during childbirth (disorder)	1474004
112	Hypertensive heart AND renal disease complicating AND/OR reason for care during pregnancy (disorder)	22966008
113	Hypertensive heart AND renal disease complicating AND/OR reason for care during puerperium (disorder)	11511004
114	Hypertensive heart AND renal disease in obstetric context (disorder)	49102001
115	Hypertensive heart and renal disease with (congestive) heart failure (disorder)	194779001
116	Hypertensive heart and renal disease with both (congestive) heart failure and renal failure (disorder)	194781004
117	Hypertensive heart and renal disease with renal failure (disorder)	194780003
118	Hypertensive heart disease (disorder)	64715009
119	Hypertensive heart disease complicating AND/OR reason for care during childbirth (disorder)	59733002
120	Hypertensive heart disease complicating AND/OR reason for care during pregnancy (disorder)	20753005
121	Hypertensive heart disease complicating AND/OR reason for care during puerperium (disorder)	34273003
122	Hypertensive heart disease in obstetric context (disorder)	79355007
123	Hypertensive heart disease with congestive heart failure (disorder)	5148006
124	Hypertensive heart disease without congestive heart failure (disorder)	60899001
125	Hypertensive heart failure (disorder)	46113002
126	Ulcer of skin caused by ischemia due to hypertensive disease (disorder)	95343001
127	Hypertensive left ventricular hypertrophy (disorder)	428163005
128	Hypertensive leg ulcer (disorder)	238795008
129	Hypertensive nephrosclerosis (disorder)	473392002
130	Hypertensive optic neuropathy (disorder)	421731000
131	Hypertensive renal disease (disorder)	38481006
132	Hypertensive renal disease complicating AND/OR reason for care during childbirth (disorder)	49171007
133	Hypertensive renal disease complicating AND/OR reason for care during pregnancy (disorder)	66709007
134	Hypertensive renal disease complicating AND/OR reason for care during puerperium (disorder)	57873008
135	Hypertensive renal disease in obstetric context (disorder)	73030000
136	Hypertensive renal disease with end stage renal failure (disorder)	698810000
137	Hypertensive renal disease with renal failure (disorder)	194774006
138	Hypertensive renal failure (disorder)	49220004
139	Hypertensive retinopathy (disorder)	6962006
140	Hypertensive urgency (disorder)	443482000
141	Impending eclampsia (disorder)	237282002
142	Intermittent hypertension (disorder)	697929007
143	Labile diastolic hypertension (disorder)	65518004
144	Labile essential hypertension (disorder)	371125006
145	Labile hypertension due to being in a clinical environment (disorder)	697930002
146	Labile systemic arterial hypertension (disorder)	1.62294e+16
147	Low-renin essential hypertension (disorder)	46481004
148	Malignant arteriolar nephrosclerosis (disorder)	81363003
149	Malignant essential hypertension (disorder)	78975002
150	Malignant hypertension (disorder)	70272006
151	Malignant hypertension complicating AND/OR reason for care during childbirth (disorder)	10562009
152	Malignant hypertension complicating AND/OR reason for care during pregnancy (disorder)	29259002
153	Malignant hypertension complicating AND/OR reason for care during puerperium (disorder)	23786008
154	Malignant hypertension in obstetric context (disorder)	81626002
155	Malignant hypertensive chronic kidney disease (disorder)	285831000119108
156	Malignant hypertensive chronic kidney disease stage 1 (disorder)	285851000119102
157	Malignant hypertensive chronic kidney disease stage 2 (disorder)	285861000119100
158	Malignant hypertensive chronic kidney disease stage 3 (disorder)	285871000119106
159	Malignant hypertensive chronic kidney disease stage 4 (disorder)	285881000119109
160	Malignant hypertensive chronic kidney disease stage 5 (disorder)	153851000119106
161	Malignant hypertensive end stage renal disease (disorder)	285841000119104
162	Malignant hypertensive end stage renal disease on dialysis (disorder)	286371000119107
163	Malignant hypertensive heart AND renal disease (disorder)	66610008
164	Malignant hypertensive heart disease (disorder)	54225002
165	Malignant hypertensive heart disease and chronic renal disease stage 3 (disorder)	285911000119109
166	Malignant hypertensive heart disease and chronic renal disease stage 4 (disorder)	285921000119102
167	Malignant hypertensive heart disease with congestive heart failure (disorder)	83105008
168	Malignant hypertensive heart disease without congestive heart failure (disorder)	36315003
169	Malignant hypertensive renal disease (disorder)	65443008
170	Malignant secondary hypertension (disorder)	89242004
171	Secondary malignant renovascular hypertension (disorder)	194783001
172	Maternal hypertension (disorder)	288250001
173	Mild pre-eclampsia (disorder)	41114007
174	Moderate proteinuric hypertension of pregnancy (disorder)	237281009
175	Neonatal hypertension (disorder)	206596003
176	Non-proteinuric hypertension of pregnancy (disorder)	307632004
177	Hypertension due to compression of renal parenchyma (disorder)	367821000119106
178	Parenchymal renal hypertension (disorder)	57684003
179	Paroxysmal hypertension (disorder)	23130000
180	Perioperative hypertension (disorder)	434711000124103
181	Postoperative hypertension (disorder)	5501000119106
182	Postpartum pre-existing essential hypertension (disorder)	40511000119107
183	Postpartum pregnancy-induced hypertension (disorder)	40521000119100
184	Pre-eclampsia (disorder)	398254007
185	Pre-eclampsia added to pre-existing hypertension (disorder)	67359005
186	Pre-eclampsia or eclampsia with pre-existing hypertension (disorder)	198997005
187	Pre-eclampsia or eclampsia with pre-existing hypertension - delivered (disorder)	198999008
188	Pre-eclampsia or eclampsia with pre-existing hypertension - delivered with postnatal complication (disorder)	199000005
189	Pre-eclampsia or eclampsia with pre-existing hypertension - not delivered (disorder)	199002002
190	Pre-eclampsia or eclampsia with pre-existing hypertension with postnatal complication (disorder)	199003007
191	Pre-existing hypertension complicating AND/OR reason for care during childbirth (disorder)	34694006
192	Pre-existing hypertension complicating AND/OR reason for care during pregnancy (disorder)	65402008
193	Pre-existing hypertension complicating AND/OR reason for care during puerperium (disorder)	31407004
194	Pre-existing hypertension complicating pregnancy, childbirth and puerperium (disorder)	199005000
195	Pre-existing hypertension in obstetric context (disorder)	86041002
196	Pre-existing hypertensive chronic kidney disease in mother complicating pregnancy (disorder)	118781000119108
197	Pre-existing hypertensive heart and chronic kidney disease in mother complicating childbirth (disorder)	1.07574e+16
198	Pre-existing hypertensive heart and chronic kidney disease in mother complicating pregnancy (disorder)	1.07575e+16
199	Pre-existing hypertensive heart and renal disease complicating pregnancy, childbirth and the puerperium (disorder)	199007008
200	Pre-existing hypertensive heart disease complicating pregnancy, childbirth and the puerperium (disorder)	199006004
201	Pre-existing hypertensive heart disease in mother complicating childbirth (disorder)	1.07574e+16
202	Pre-existing hypertensive heart disease in mother complicating pregnancy (disorder)	1.0759e+16
203	Pre-existing secondary hypertension complicating pregnancy, childbirth and puerperium (disorder)	199008003
204	Pregnancy induced hypertension with pulmonary edema (disorder)	698638005
205	Pregnancy-induced hypertension (disorder)	48194001
206	Rebound hypertension (disorder)	84094009
207	Renal arterial hypertension (disorder)	39018007
208	Renal hypertension (disorder)	28119000
209	Renal hypertension complicating pregnancy, childbirth and the puerperium (disorder)	198949009
210	Renal hypertension complicating pregnancy, childbirth and the puerperium - delivered (disorder)	198951008
211	Renal hypertension complicating pregnancy, childbirth and the puerperium - delivered with postnatal complication (disorder)	198952001
212	Renal hypertension complicating pregnancy, childbirth and the puerperium - not delivered (disorder)	198953006
213	Renal hypertension complicating pregnancy, childbirth and the puerperium with postnatal complication (disorder)	198954000
214	Renal sclerosis with hypertension (disorder)	14973001
215	Renovascular hypertension (disorder)	123799005
216	Secondary diastolic hypertension (disorder)	74451002
217	Secondary hypertension (disorder)	31992008
218	Severe pre-eclampsia (disorder)	46764007
219	Severe pre-eclampsia - delivered (disorder)	198983002
220	Severe pre-eclampsia - delivered with postnatal complication (disorder)	198984008
221	Severe pre-eclampsia - not delivered (disorder)	198985009
222	Severe pre-eclampsia with postnatal complication (disorder)	198986005
223	Supine hypertension (disorder)	712832005
224	Sustained diastolic hypertension (disorder)	59720008
225	Systolic essential hypertension (disorder)	429457004
226	Systolic hypertension (disorder)	56218007
227	Toxemia of pregnancy (disorder)	15394000
228	Transient hypertension (disorder)	52698002
229	Transient hypertension of pregnancy (disorder)	237279007
230	Transient hypertension of pregnancy - delivered (disorder)	198965005
231	Transient hypertension of pregnancy - delivered with postnatal complication (disorder)	198966006
232	Transient hypertension of pregnancy - not delivered (disorder)	198967002
233	Transient hypertension of pregnancy with postnatal complication (disorder)	198968007

## Sheet: Kidney Transplant-Hierarchial
Row ID	Concept Hierarchy (including descendants)	SNOMED ID	Return to TOC
1	History of renal transplant (situation)	161665007
2	Transplant of kidney (procedure)	70536003
3	Disorder related to renal transplantation (disorder)	429451003
4	Patient awaiting renal transplant (finding)	1721000119108
5	Awaiting transplantation of kidney (situation)	698306007
6	Kidney transplant evaluation (procedure)	113127005
7	Renal transplant planned (situation)	183985008
8	Donor of kidney for transplant (person)	105462002
Logic	(1 OR 2 OR 3) AND NOT (4 OR 5 OR 6 OR 7 OR 8)

## Sheet: Kidney Transplant- Flat 
Row ID	Concept	SNOMED ID	Return to TOC
1	Accelerated rejection of renal transplant (disorder)	236572007
2	Acute rejection of renal transplant (disorder)	236574008
3	Acute rejection of renal transplant - grade I (disorder)	236575009
4	Acute rejection of renal transplant - grade II (disorder)	236576005
5	Acute rejection of renal transplant - grade III (disorder)	236577001
6	Acute-on-chronic rejection of renal transplant (disorder)	236582008
7	Autotransplantation of kidney (procedure)	175899003
8	Chronic graft-versus-host disease following kidney transplant (disorder)	128631000119109
9	Chronic rejection of renal transplant (disorder)	236578006
10	Chronic rejection of renal transplant - grade 1 (disorder)	236579003
11	Chronic rejection of renal transplant - grade II (disorder)	236580000
12	Chronic rejection of renal transplant - grade III (disorder)	236581001
13	Delayed renal graft function (disorder)	426136000
14	Complication of transplanted kidney (disorder)	58797008
15	Disorder related to renal transplantation (disorder)	429451003
16	End stage renal failure with renal transplant (disorder)	236436003
17	Failed renal transplant (disorder)	236583003
18	History of renal transplant (situation)	161665007
19	Hyperacute rejection of renal transplant (disorder)	236571000
20	Hypertension secondary to kidney transplant (disorder)	428575007
21	Kidney transplant failure and rejection (disorder)	213150003
22	Lymphoproliferative disorder following kidney transplant (disorder)	122531000119108
23	Perfusion injury of renal transplant (disorder)	236584009
24	Perirenal and periureteric post-transplant lymphocele (disorder)	236614007
25	Vesicoureteric reflux after renal transplant (disorder)	703048006
26	Pre-existing disease in renal transplant (disorder)	277011002
27	Primary non-function of renal transplant (disorder)	236569000
28	Recurrent post-transplant renal disease (disorder)	707148007
29	Renal transplant rejection (disorder)	236570004
30	Transplant glomerulopathy (disorder)	236587002
31	Transplant glomerulopathy - early form (disorder)	236588007
32	Transplant glomerulopathy - late form (disorder)	236589004
33	Transplant of kidney (procedure)	70536003
34	Renal artery stenosis of transplanted kidney (disorder)	713825007
35	Unexplained episode of renal transplant dysfunction (disorder)	277010001
36	Very mild acute rejection of renal transplant (disorder)	236573002

## Sheet: Preg Narrow-Hierarchical
Row ID	Concept Hierarchy (including descendants)	SNOMED ID	Return to TOC
1	Pregnant (finding)	77386006
2	Finding of measures of pregnancy (finding)	289205009
3	Finding of pattern of pregnancy (finding)	289203002
4	Finding of position of pregnancy (finding)	301801008
5	Finding of viability of pregnancy (finding)	289208006
6	Grand multiparity with antenatal problem (finding)	199715003
Logic	1 OR 2 OR 3 OR 4 OR 5 OR 6

## Sheet: Pregnancy Narrow-Flat
Row ID	Concept	SNOMED ID	Return to TOC
1	Baby overdue (finding)	249122000
2	Biochemical pregnancy (finding)	237243004
3	Multiple pregnancy involving intrauterine pregnancy and tubal pregnancy (disorder)	442478007
4	Concealed pregnancy (finding)	237233002
5	Early stage of pregnancy (finding)	314204000
6	Eight previous induced terminations of pregnancy (finding)	83712005
7	Elderly primigravida (finding)	29399001
8	Elderly primigravida with antenatal problem (finding)	199719009
9	Eleven previous induced terminations of pregnancy (finding)	81131001
10	Finding of estimated date of delivery (finding)	366322004
11	Extra-amniotic pregnancy (finding)	9279009
12	Extrachorial pregnancy (finding)	45307008
13	Finding of length of gestation (finding)	366323009
14	Finding of measures of pregnancy (finding)	289205009
15	Finding of pattern of pregnancy (finding)	289203002
16	Finding of position of pregnancy (finding)	301801008
17	Finding of quantity of pregnancy (finding)	289204008
18	Finding of viability of pregnancy (finding)	289208006
19	First trimester pregnancy (finding)	57630001
20	Five previous induced terminations of pregnancy (finding)	9402004
21	Four previous induced terminations of pregnancy (finding)	76491002
22	Gestation 14 - 20 weeks (finding)	428567001
23	Gestation 9- 13 weeks (finding)	428930004
24	Gestation greater than 20 weeks (finding)	429715006
25	Gestation greater than 24 weeks (finding)	313180007
26	Gestation less than 20 weeks (finding)	428566005
27	Gestation less than 24 weeks (finding)	313178001
28	Gestation less than 9 weeks (finding)	428058009
29	Gestation period greater than or equal to 37 weeks (finding)	433601000124106
30	Gestation period, 1 week (finding)	87178007
31	Gestation period, 10 weeks (finding)	38039008
32	Gestation period, 11 weeks (finding)	50367001
33	Gestation period, 12 weeks (finding)	79992004
34	Gestation period, 13 weeks (finding)	62333002
35	Gestation period, 14 weeks (finding)	72846000
36	Gestation period, 15 weeks (finding)	6678005
37	Gestation period, 16 weeks (finding)	15633004
38	Gestation period, 17 weeks (finding)	65683006
39	Gestation period, 18 weeks (finding)	25026004
40	Gestation period, 19 weeks (finding)	54318006
41	Gestation period, 2 weeks (finding)	82118009
42	Gestation period, 20 weeks (finding)	23464008
43	Gestation period, 21 weeks (finding)	41438001
44	Gestation period, 22 weeks (finding)	65035007
45	Gestation period, 23 weeks (finding)	86883006
46	Gestation period, 24 weeks (finding)	313179009
47	Gestation period, 25 weeks (finding)	72544005
48	Gestation period, 26 weeks (finding)	48688005
49	Gestation period, 27 weeks (finding)	46906003
50	Gestation period, 28 weeks (finding)	90797000
51	Gestation period, 29 weeks (finding)	45139008
52	Gestation period, 3 weeks (finding)	74952004
53	Gestation period, 30 weeks (finding)	71355009
54	Gestation period, 31 weeks (finding)	64920003
55	Gestation period, 32 weeks (finding)	7707000
56	Gestation period, 33 weeks (finding)	78395001
57	Gestation period, 34 weeks (finding)	13763000
58	Gestation period, 35 weeks (finding)	84132007
59	Gestation period, 36 weeks (finding)	57907009
60	Gestation period, 37 weeks (finding)	43697006
61	Gestation period, 38 weeks (finding)	13798002
62	Gestation period, 39 weeks (finding)	80487005
63	Gestation period, 4 weeks (finding)	44398003
64	Gestation period, 40 weeks (finding)	46230007
65	Gestation period, 41 weeks (finding)	63503002
66	Gestation period, 42 weeks (finding)	36428009
67	Gestation period, 5 weeks (finding)	37005007
68	Gestation period, 6 weeks (finding)	86801005
69	Gestation period, 7 weeks (finding)	63110000
70	Gestation period, 8 weeks (finding)	26690008
71	Gestation period, 9 weeks (finding)	931004
72	Gestational age unknown (finding)	441924001
73	Grand multipara (finding)	18656007
74	Grand multiparity with antenatal problem (finding)	199715003
75	Finding of gravida (finding)	366321006
76	Gravida 0 (finding)	53881005
77	Gravida 10 (finding)	127373004
78	Gravida 2 (finding)	127365008
79	Gravida 3 (finding)	127366009
80	Gravida 4 (finding)	127367000
81	Gravida 5 (finding)	127368005
82	Gravida 6 (finding)	127369002
83	Gravida 7 (finding)	127370001
84	Gravida 8 (finding)	127371002
85	Gravida 9 (finding)	127372009
86	Gravida more than 10 (finding)	127374005
87	High risk pregnancy (finding)	47200007
88	High risk pregnancy due to history of preterm labor (finding)	444661007
89	High risk pregnancy due to recurrent miscarriage (finding)	134781000119106
90	Intends to continue pregnancy (finding)	439311009
91	Intrauterine pregnancy (finding)	65727000
92	Low risk pregnancy (finding)	237239003
93	Multigravida (finding)	102876002
94	Multigravida of advanced maternal age (finding)	443460007
95	Multiparous (finding)	28079008
96	Nine previous induced terminations of pregnancy (finding)	57197002
97	No previous induced termination of pregnancy (finding)	44638009
98	Non-viable pregnancy (finding)	237242009
99	Normal pregnancy (finding)	72892002
100	Nulliparous (finding)	102877006
101	Number of pregnancies, currently pregnant (finding)	127363001
102	Number of previous induced termination of pregnancy (finding)	106109006
103	One previous induced termination of pregnancy (finding)	38835003
104	Para 1 (finding)	14209008
105	Para 2 (finding)	48395006
106	Para 3 (finding)	49955008
107	Para 4 (finding)	42279001
108	Para 5 (finding)	13868004
109	Para 6 (finding)	26886008
110	Para 7 (finding)	26611006
111	Parity eight (finding)	36614009
112	Parity finding (finding)	118212000
113	Parity nine (finding)	81514003
114	Parity ten or more (finding)	23037000
115	Perinatal period (finding)	373663005
116	Precocious pregnancy (finding)	14418008
117	Pregnancy on intrauterine device (finding)	102873005
118	Pregnancy on oral contraceptive (finding)	102872000
119	Pregnancy with uncertain dates (finding)	237238006
120	Pregnant (finding)	77386006
121	Pregnant - blood test confirms (finding)	169561007
122	Pregnant - on abdominal palpation (finding)	169564004
123	Pregnant - on history (finding)	169563005
124	Pregnant - planned (finding)	169565003
125	Pregnant - unplanned - wanted (finding)	169566002
126	Pregnant - urine test confirms (finding)	169560008
127	Pregnant - vaginal examination confirms (finding)	169562000
128	Pregnant -unplanned-not wanted (finding)	169567006
129	Presentation of pregnancy (finding)	248985009
130	Previous pregnancies 10 (finding)	82634006
131	Previous pregnancies 8 (finding)	80856001
132	Previous pregnancies 9 (finding)	17618008
133	Previous pregnancies more than 10 (finding)	6867004
134	Primigravida (finding)	127364007
135	Questionable if pregnancy was planned (finding)	169569009
136	Second trimester pregnancy (finding)	59466002
137	Seven previous induced terminations of pregnancy (finding)	44108004
138	Single pregnancy (finding)	237244005
139	Six previous induced terminations of pregnancy (finding)	62331000
140	Surrogate pregnancy (finding)	102875003
141	Teenage pregnancy (finding)	237240001
142	Ten previous induced terminations of pregnancy (finding)	4426000
143	Term pregnancy (finding)	87527008
144	Third trimester pregnancy (finding)	41587001
145	Third trimester pregnancy less than 36 weeks (finding)	429240000
146	Three previous induced terminations of pregnancy (finding)	56029000
147	Twelve previous induced terminations of pregnancy (finding)	31227001
148	Two previous induced terminations of pregnancy (finding)	28493005
149	Uncertain viability of pregnancy (finding)	281307002
150	Undiagnosed multiple pregnancy (disorder)	237236005
151	Undiagnosed pregnancy (finding)	237234008
152	Unplanned pregnancy (finding)	83074005
153	Unplanned pregnancy unknown if child is wanted (finding)	169568001
154	Unwanted pregnancy (finding)	58532003
155	Viable pregnancy (finding)	237241002
156	Wanted pregnancy (finding)	276367008

## Sheet: Preg Broad-Hierarchical
Row ID	Concept Hierarchy (including descendants)	SNOMED ID	Return to TOC
1	Pregnant (finding)	77386006
2	Pregnancy, function (observable entity)	289908002
3	Pregnancy observable (observable entity)	364320009
4	Clinical sign related to pregnancy (finding)	106111002
5	Finding of gravid uterus (finding)	289675001
6	Finding of measures of pregnancy (finding)	289205009
7	Finding of pattern of pregnancy (finding)	289203002
8	Finding of position of pregnancy (finding)	301801008
9	Finding of viability of pregnancy (finding)	289208006
10	Antenatal care status (finding)	243826008
11	Advanced maternal age gravida (finding)	416413003
12	Abnormal pregnancy (finding)	11082009
13	Complication occurring during pregnancy (disorder)	609496007
14	Disorder of pregnancy (disorder)	173300003
15	Abnormal hematologic finding on antenatal screening of mother (finding)	199733009
16	Alcohol consumption during pregnancy (finding)	427013000
17	Grand multiparity with antenatal problem (finding)	199715003
18	Habitual aborter - not delivered (finding)	199088001
19	Spotting per vagina in pregnancy (finding)	284075002
20	Pregnancy with abortive outcome (disorder)	363681007
Logic	(1 OR 2 OR 3 OR 4 OR 5 OR 6 OR 7 OR 8 OR 9 OR 10 OR 11 OR 12 OR 13 OR 14 OR 15 OR 16 OR 17 OR 18 OR 19) AND NOT (20)

[truncated: 13 more sheets: Pregnancy Broad-Flat, Bipolar-Hierarchial, Bipolar disorder- Flat, Depression-Hierarchial, Depression- Flat , Personality Dis-Hierarchical, Personality Dis-Flat, DM-Hierarchical, DM-Flat, Prostate Cancer-Hierarchial, Prostate Ca- Flat, Pain Prost CA-Hierarchical, Pain Prost CA-Flat]
