# Supplementary material for: SNOMED CT Concept Hierarchies for Computable Clinical Phenotypes From Electronic Health Record Data: Comparison of Intensional Versus Extensional Value Sets
Source: JMIR Med Inform. 2019 Jan 16;7(1):e11487. doi: 10.2196/11487 (PMC6351992; doi:10.2196/11487)
Supplement: Multimedia Appendix 3 [file medinform_v7i1e11487_app3.xlsx]

## Sheet: Study Data-Main
			# SNOMED CT Concepts to Define					# SNOMED CT Concepts Included					Extensional Concept Discrepancies			Time to Create (min)				# Diagnosis Clinical Terms in EHR
		Condition Name	Extensional - Download From VSAC	Intensional	Ratio to Define (download)	Extensional - Derived From Intensional	Ratio to Define (derived)	Extensional - Download From VSAC	Extensional - Derived From Intensional	# Diff	Ratio (Derived/ VSAC)	% SNOMED CT Concepts Included	# Total	# In VSAC Download Only	# In Intensional-Derived Only	Extensional - Derived From Intensional	Intensional	Diff (min)	Ratio (Ext/Int)	From Extensional - Download From VSAC	From Intensional	# Diff	Ratio (Int/ VSAC)	% EHR Clinical Terms Included
	1	CKD-5 & ESRD	5	3	1.66667	27	9	5	27	22	5.4	0.185185	22	0	22	17	3	14	5.66667	485	586	101	1.20825	0.827645
	2	Hypertension	12	3	4	233	77.6667	12	233	221	19.4167	0.0515021	223	1	222	101.195	3	98.1948	33.7316	131	5473	5342	41.7786	0.0239357
	3	Kidney Transplant	8	8	1	36	4.5	8	36	28	4.5	0.222222	40	6	34	18.9079	15	3.9079	1.26053	49	708	659	14.449	0.069209
	4a	Pregnancy - Narrow	35	6	5.83333	156	26	35	156	121	4.45714	0.224359	121	0	121	69.0319	4	65.0319	17.258	23429	24043	614	1.02621	0.974462
	4b	Pregnancy - Broada	35	20	1.75	1262	63.1	35	1262	1227	36.0571	0.0277338	1227	0	1227	531.008	12	519.008	44.2507	23429	47812	24383	2.04072	0.490023
	5	Bipolar Disorder	99	2	49.5	109	54.5	99	109	10	1.10101	0.908257	10	0	10	49.4	5	44.4	9.88	1640	1744	104	1.06341	0.940367
	6	Depression & Dysthymia	72	2	36	151	75.5	72	151	79	2.09722	0.476821	79	0	79	66.9434	5	61.9434	13.3887	978	1946	968	1.98978	0.502569
	7	Personality Disorders	26	2	13	48	24	26	48	22	1.84615	0.541667	22	0	22	23.9203	5	18.9203	4.78406	401	724	323	1.80549	0.553867
	8	Diabetes	89	6	14.8333	441	73.5	89	441	352	4.95506	0.201814	358	3	355	188.076	6	182.076	31.3461	11997	33707	21710	2.80962	0.35592
	9	Prostate Cancer	12	3	4	19	6.33333	12	19	7	1.58333	0.631579	11	2	9	10	7	3	1.42857	186	252	66	1.35484	0.738095
	10	Pain Related to Prostate Ca	17	14	1.21429	20	1.42857	17	20	3	1.17647	0.85	3	0	3	12	7	5	1.71429	149	149	0	1	1
		Overall Sum, Ratio, or %	375	49	7.65306	1240	25.3061	375	1240	865	3.30667	0.302419	889	12	877	556.475	60	496.475	9.27458	39445	69332	29887	1.75769	0.568929
	Set of 10 Conditions	Overall Median (of 10)	21.5	3	4.91667	78.5	25	21.5	78.5	25	3.27718	0.35059	31	0	28	36.6602	5	31.6602	7.77333	443	1234	468.5	1.58016	0.645981
		Overall Minimum	5	2	1	19	1.42857	5	19	3	1.10101	0.0515021	3	0	3	10	3	3	1.26053	49	149	0	1	0.0239357
		Overall Maximum	99	14	49.5	441	77.6667	99	441	352	19.4167	0.908257	358	6	355	188.076	15	182.076	33.7316	23429	33707	21710	41.7786	1
		Overall Range	94	12	48.5	422	76.2381	94	422	349	18.3157	0.856755	355	6	352	178.076	12	179.076	32.4711	23380	33558	21710	40.7786	0.976064
		Overall Average (of 10)	37.5	4.9	13.1048	124			124	86.5	4.65331		88.9	1.2	87.7	55.6475	6	49.6475	12.0458	3944.5	6933.2	2988.7	6.84852
		a.Not included in summary calculated measures (overall sum, median, minimum, maximum, range)

## Sheet: Time to Create
	Time to Create: Timed Measurements, Linear Regression Formula, and Estimation
	Timed Value Set Creation Measurements						Graph of Timed Measurements, with Regression Equation
	Condition #	Condition Name	Value Set Type	# Concepts	Measured Time-to-Create (min)
	1	CKD-5 & ESRD	Intensional	3	3
	2	Hypertension	Intensional	3	3
	3	Kidney Transplant	Intensional	8	15
	4a	Pregnancy - Narrow	Intensional	6	4
	4b	Pregnancy - Broada	Intensional	20	12
	5	Bipolar Disorder	Intensional	2	5
	6	Depression & Dysthmia	Intensional	2	5
	7	Personality Disorders	Intensional	2	5
	8	Diabetes	Intensional	6	6
	9	Prostate Cancer	Intensional	3	7
	10	Pain Related to Prostate Ca	Intensional	15	7
	1	CKD-5 & ESRD	Ext-Derived	27	17				y = 0.4177x + 3.8707
	9	Prostate Cancer	Ext-Derived	19	10
	10	Pain Related to Prostate Ca	Ext-Derived	20	12
							Formula: Time to Create (min) = 0.4177*(# SNOMED CT Concepts) + 3.8707
	Time to Create: Extensional Value Sets (Exactly Equivalent to Intensional Value Sets)
	Condition #	Condition Name	Value Set Type	# Concepts	Time to Create (min)	Method
	1	CKD-5 & ESRD	Ext-Derived	27	17	Measured
	2	Hypertension	Ext-Derived	233	101.195	Estimated with formula
	3	Kidney Transplant	Ext-Derived	36	18.9079	Estimated with formula
	4a	Pregnancy - Narrow	Ext-Derived	156	69.0319	Estimated with formula
	4b	Pregnancy - Broada	Ext-Derived	1262	531.008	Estimated with formula
	5	Bipolar Disorder	Ext-Derived	109	49.4	Estimated with formula
	6	Depression & Dysthmia	Ext-Derived	151	66.9434	Estimated with formula
	7	Personality Disorders	Ext-Derived	48	23.9203	Estimated with formula
	8	Diabetes	Ext-Derived	441	188.076	Estimated with formula
	9	Prostate Cancer	Ext-Derived	19	10	Measured
	10	Pain Related to Prostate Ca	Ext-Derived	20	12	Measured

## Sheet: Table 1
			# SNOMED CT Concepts to Define					Time to Create (min)
		Condition Name	Extensional - Download From VSAC	Intensional	Ratio to Define (download)	Extensional - Derived From Intensional	Ratio to Define (derived)	Extensional - Derived From Intensional	Intensional	Diff (min)	Ratio (Ext/Int)
	1	CKD-5 & ESRD	5	3	1.66667	27	9	17	3	14	5.66667
	2	Hypertension	12	3	4	233	77.6667	101.195	3	98.1948	33.7316
	3	Kidney Transplant	8	8	1	36	4.5	18.9079	15	3.9079	1.26053
	4a	Pregnancy - Narrow	35	6	5.83333	156	26	69.0319	4	65.0319	17.258
	4b	Pregnancy - Broada	35	20	1.75	1262	63.1	531.008	12	519.008	44.2507
	5	Bipolar Disorder	99	2	49.5	109	54.5	49.4	5	44.4	9.88
	6	Depression & Dysthymia	72	2	36	151	75.5	66.9434	5	61.9434	13.3887
	7	Personality Disorders	26	2	13	48	24	23.9203	5	18.9203	4.78406
	8	Diabetes	89	6	14.8333	441	73.5	188.076	6	182.076	31.3461
	9	Prostate Cancer	12	3	4	19	6.33333	10	7	3	1.42857
	10	Pain Related to Prostate Ca	17	14	1.21429	20	1.42857	12	7	5	1.71429
		Overall Sum, Ratio, or %	375	49	7.65306	1240	25.3061	556.475	60	496.475	9.27458
	Set of 10 Conditions	Overall Median (of 10)	21.5	3	4.91667	78.5	25	36.6602	5	31.6602	7.77333
		Overall Minimum	5	2	1	19	1.42857	10	3	3	1.26053
		Overall Maximum	99	14	49.5	441	77.6667	188.076	15	182.076	33.7316
		Overall Range	94	12	48.5	422	76.2381	178.076	12	179.076	32.4711
		Overall Average (of 10)	37.5	4.9	13.1048	124		55.6475	6	49.6475	12.0458
		a.Not included in summary calculated measures (overall sum, median, minimum, maximum, range)

## Sheet: Table 2
			# SNOMED CT Concepts to Define					# SNOMED CT Concepts Included					Extensional Concept Discrepancies
		Condition Name	Extensional - Download From VSAC	Intensional	Ratio to Define (download)	Extensional - Derived From Intensional	Ratio to Define (derived)	Extensional - Download From VSAC	Extensional - Derived From Intensional	# Diff	Ratio (Derived/ VSAC)	% SNOMED CT Concepts Included	# Total	# In VSAC Download Only	# In Intensional-Derived Only
	1	CKD-5 & ESRD	5	3	1.66667	27	9	5	27	22	5.4	0.185185	22	0	22
	2	Hypertension	12	3	4	233	77.6667	12	233	221	19.4167	0.0515021	223	1	222
	3	Kidney Transplant	8	8	1	36	4.5	8	36	28	4.5	0.222222	40	6	34
	4a	Pregnancy - Narrow	35	6	5.83333	156	26	35	156	121	4.45714	0.224359	121	0	121
	4b	Pregnancy - Broada	35	20	1.75	1262	63.1	35	1262	1227	36.0571	0.0277338	1227	0	1227
	5	Bipolar Disorder	99	2	49.5	109	54.5	99	109	10	1.10101	0.908257	10	0	10
	6	Depression & Dysthymia	72	2	36	151	75.5	72	151	79	2.09722	0.476821	79	0	79
	7	Personality Disorders	26	2	13	48	24	26	48	22	1.84615	0.541667	22	0	22
	8	Diabetes	89	6	14.8333	441	73.5	89	441	352	4.95506	0.201814	358	3	355
	9	Prostate Cancer	12	3	4	19	6.33333	12	19	7	1.58333	0.631579	11	2	9
	10	Pain Related to Prostate Ca	17	15	1.13333	20	1.33333	17	20	3	1.17647	0.85	3	0	3
		Overall Sum, Ratio, or %	375	50	7.5	1240	24.8	375	1240	865	3.30667	0.302419	889	12	877
	Set of 10 Conditions	Overall Median (of 10)	21.5	3	4.91667	78.5	25	21.5	78.5	25	3.27718	0.35059	31	0	28
		Overall Minimum	5	2	1	19	1.33333	5	19	3	1.10101	0.0515021	3	0	3
		Overall Maximum	99	15	49.5	441	77.6667	99	441	352	19.4167	0.908257	358	6	355
		Overall Range	94	13	48.5	422	76.3333	94	422	349	18.3157	0.856755	355	6	352
		Overall Average (of 10)	37.5	5	13.0967	124			124	86.5	4.65331		88.9	1.2	87.7
		a.Not included in summary calculated measures (overall sum, median, minimum, maximum, range)

## Sheet: Table 3
			# Diagnosis Clinical Terms in EHR
		Condition Name	From Extensional - Download From VSAC	From Intensional	# Diff	Ratio (Int/ VSAC)	% EHR Clinical Terms Included
	1	CKD-5 & ESRD	485	586	101	1.20825	0.827645
	2	Hypertension	131	5473	5342	41.7786	0.0239357
	3	Kidney Transplant	49	708	659	14.449	0.069209
	4a	Pregnancy - Narrow	23429	24043	614	1.02621	0.974462
	4b	Pregnancy - Broada	23429	47812	24383	2.04072	0.490023
	5	Bipolar Disorder	1640	1744	104	1.06341	0.940367
	6	Depression & Dysthymia	978	1946	968	1.98978	0.502569
	7	Personality Disorders	401	724	323	1.80549	0.553867
	8	Diabetes	11997	33707	21710	2.80962	0.35592
	9	Prostate Cancer	186	252	66	1.35484	0.738095
	10	Pain Related to Prostate Ca	149	149	0	1	1
		Overall Sum, Ratio, or %	39445	69332	29887	1.75769	0.568929
	Set of 10 Conditions	Overall Median (of 10)	443	1234	468.5	1.58016	0.645981
		Overall Minimum	49	149	0	1	0.0239357
		Overall Maximum	23429	33707	21710	41.7786	1
		Overall Range	23380	33558	21710	40.7786	0.976064
		Overall Average (of 10)	3944.5	6933.2	2988.7	6.84852
		a.Not included in summary calculated measures (overall sum, median, minimum, maximum, range)
